# Supplementary material for: B Lymphocyte-Deficiency in Mice Causes Vascular Dysfunction by Inducing Neutrophilia
Source: Biomedicines. 2021 Nov 14;9(11):1686. doi: 10.3390/biomedicines9111686 (PMC8615852; doi:10.3390/biomedicines9111686)
Supplement: Supplementary file 1 [file biomedicines-09-01686-s001.zip]

Archive with 1 entries (1 files):
- biomedicines-1369958-supplementary.pdf
